# Supplementary material for: Accurate sequence variant genotyping in cattle using variation-aware genome graphs
Source: Genet Sel Evol. 2019 May 15;51:21. doi: 10.1186/s12711-019-0462-x (PMC6521551; doi:10.1186/s12711-019-0462-x)
Supplement: Supplementary file 5 — Additional file 5. Twelve 1-Mb regions for which Graphtyper initially failed to genotype sequence variants because the algorithm either ran out of memory or exceeded the allocated runtime (12 h). Graphtyper eventually produced genotypes for the sequence variants when these regions were re-run in 10-kb segments. [file 12711_2019_462_MOESM5_ESM.xlsx]

## Sheet: Failed_Graphtyper
No	Chromosome	Region (Mb)
1	1	0-1
2	1	145-146
3	3	69-70
4	7	58-57
5	8	110-111
6	12	76-77
7	23	26-27
8	23	29-30
9	26	50-51
10	27	37-38
11	28	39-40
12	29	30-31
